# Supplementary material for: Analysis of pCl107 a large plasmid carried by an ST25 Acinetobacter baumannii strain reveals a complex evolutionary history and links to multiple antibiotic resistance and metabolic pathways
Source: FEMS Microbes. 2022 Nov 18;3:xtac027. doi: 10.1093/femsmc/xtac027 (PMC10117892; doi:10.1093/femsmc/xtac027)
Supplement: xtac027_Supplemental_Files [file xtac027_supplemental_files.zip]

Archive with 5 entries (5 files):
- Table_S1_Supplementary_Data.docx
- Table_S2_Supplementary_Data.docx
- Table_S3_Supplementary_Data.docx
- Table_S4_Supplementary_Data.docx
- Table_S5_Supplementary_Data.docx
